# Supplementary material for: Usefulness of FDG PET/CT derived parameters in prediction of histopathological finding during the surgery in patients with pancreatic adenocarcinoma
Source: PLoS One. 2019 Jan 10;14(1):e0210178. doi: 10.1371/journal.pone.0210178 (PMC6328180; doi:10.1371/journal.pone.0210178)
Supplement: S1 Data — (XLSX) [file pone.0210178.s004.xlsx]

## Sheet: SUV
Anon_ID	Gender	Age	Diag	Ope	Memo	OK	ly	v	ne	Liver_mean_e	Liver_mean_D	tumor_max_e	tumor_max_d	tumor_peak_e	tumor_peak_d	tumor_TLG25_e	tumor_TLG25_d	tumor_TLG2SD_e	tumor_TLG2SD_d	TBR_E	TBR_D	vol_25_e	vol_25_d	vol_2SD_e	vol_2SD_d	ΔTLG_2,5	ΔTLG_2SD	ΔSUVpeak	Δtumor_max	ΔTBR	days
NU01001	M	65	Panc	Pre		OK	2	2	2	2.747	2.558	10.078	12.562	8.649	10.483	234.658	297.772	186.539	275.926	3.668	4.91	53.994	59.07	36.975	50.759	63.114	89.387	1.834	2.484	1.242
NU01002	M	63	Panc	Pre		OK	1	1	1	2.585	2.407	3.557	3.942	3.013	3.28	5.431	7.779	1.325	5.454	1.376	1.637	1.891	2.637	0.398	1.742	2.348	4.129	0.267	0.385	0.261
NU01005	M	68	Panc	Pre		OK	2	1	2	2.655	2.405	5.483	6.663	4.98	5.67	115.423	114.72	68.472	92.59	2.065	2.77	35.482	31.849	18.313	23.638	-0.703	24.118	0.69	1.18	0.705	793
NU01007	F	40	Panc	Pre		OK	1	2	1	2.783	2.518	7.787	8.666	6.498	7.17	113.87	120.439	84.657	101.411	2.798	3.44	29.958	29.162	19.706	22.244	6.569	16.754	0.672	0.879	0.642
NU01010	M	49	Panc	Pre		OK	2	1	1	2.342	1.86	4.617	5.678	3.99	4.825	59.358	60.956	50.194	83.503	1.97	3.053	19.806	17.268	16.223	26.425	1.598	33.309	0.835	1.061	1.083
NU01011	F	63	Panc	Pre		OK	1	1	1	3.02	2.467	5.523	6.176	4.26	4.627	14.556	20.06	7.211	13.719	1.87	2.503	4.379	5.972	1.791	3.583	5.504	6.508	0.367	0.653	0.633
NU01016	M	71	Panc	Pre		OK	2	2	2	1.981	1.708	8.055	9.717	6.901	8.301	156.028	180.408	170.027	218.56	4.066	5.689	42.399	42.399	48.221	59.667	24.38	48.533	1.4	1.662	1.623	303
NU01035	F	78	Panc	Pre		OK	1	2	2	2.056	1.829	6.849	8.498	5.819	7.41	86.761	87.763	66.088	78.157	3.331	4.646	25.280	23.041	18.512	20.503	1.002	12.069	1.591	1.649	1.315
NU01036	M	50	Panc	Pre	Solid-pseudopap	?	1	2	1	1.327	1.308	7.767	8.397	6.86	7.39	159.986	179.496	196.461	213.17	5.853	6.419	42.697	46.131	60.264	63.747	19.51	16.709	0.53	0.63	0.566
NU01037	M	68	Panc	Pre	Inv_duc	OK	2	2	2	1.927	1.767	7.168	9.374	5.691	6.814	27.044	31.844	35.527	42.428	3.719	5.305	7.315	7.564	10.898	12.192	4.8	6.901	1.123	2.206	1.586
NU01038	M	65	Panc	Pre		OK	1	2	2	2.28	2.086	7.482	8.476	6.586	7.396	77.276	78.868	80.871	76.61	3.282	4.063	20.801	19.906	21.946	19.01	1.592	-4.261	0.81	0.994	0.781	1302
NU01020	F	70	Panc	Pre		OK	1	1	2	2.203	1.937	4.089	4.116	3.392	3.463	13.801	21.792	15.032	37.19	1.856	2.125	4.728	7.415	5.225	13.934	7.991	22.158	0.071	0.027	0.269	1267
NU01022	M	67	Panc	Pre		OK	2	2	1	2.702	2.338	3.567	3.568	3.183	3.159	9.788	8.118	1.85	5.65	1.32	1.526	3.334	2.787	0.547	1.841	-1.67	3.8	-0.024	0.001	0.206	928
NU01023	F	66	Panc	Pre		OK	2	2	2	2.632	2.555	9.822	13.985	7.35	9.988	92.13	74.712	55.696	48.776	3.73	5.47	24.036	16.074	11.097	7.315	-17.418	-6.92	2.638	4.163	1.74
NU01039	M	65	Panc	Pre		OK	1	1	1	2.768	2.847	22.756	27.709	18.903	21.202	221.861	227.912	196.934	207.673	8.221	9.732	32.098	28.989	23.339	21.969	6.051	10.739	2.299	4.953	1.511
NU01027	M	65	Panc	Pre		OK	1	2	2	2.902	2.8	7.616	8.794	6.605	7.313	118.539	111.161	63.543	81.947	2.624	3.14	31.401	27.818	12.939	17.417	-7.378	18.404	0.708	1.178	0.516
NU01028	M	72	Panc	Pre		OK	1	2	2	2.371	2.065	7.331	10.701	5.634	7.677	31.38	42.205	26.365	46.893	3.092	5.182	8.161	9.356	6.27	11.346	10.825	20.528	2.043	3.37	2.09	907
NU01029	M	82	Panc	Pre		OK	1	1	2	2.288	1.72	4.202	4.416	3.618	3.715	22.268	17.134	19.769	23.722	1.836	2.567	7.465	5.574	6.469	8.46	-5.134	3.953	0.097	0.214	0.731
NU01040	M	59	Panc	Pre	PreopeChemo	?	1	1	1	2.309	1.95	4.597	5.207	3.602	4.075	24.564	26.211	20.273	29.471	1.991	2.67	7.863	7.962	6.121	9.256	1.647	9.198	0.473	0.61	0.679
NU01033	M	70	Panc	Pre		OK	2	2	2	2.4	2.125	3.852	4.127	3.411	3.644	27.334	25.847	23.884	16.996	1.605	1.942	9.157	8.659	7.813	5.275	-1.487	-6.888	0.233	0.275	0.337
NU01042	F	68	Panc	Pre		OK	2	2	2	1.797	1.556	4.065	4.198	3.54	3.812	27.812	24.871	42.512	50.103	2.262	2.698	9.505	8.112	16.024	20.154	-2.941	7.591	0.272	0.133	0.436	492
NU01034	M	63	Panc	Pre		OK	1	2	1	1.825	1.525	2.978	3.871	2.512	2.923	1.487	3.576	4.572	8.816	1.632	2.538	0.547	1.194	1.914	3.782	2.089	4.244	0.411	0.893	0.906
NU01044	M	84	Panc	Pre		OK	1	2	2	2.588	2.365	6.35	7.596	5.366	6.364	31.823	36.736	23.456	30.202	2.453	3.212	8.808	9.405	5.773	6.967	4.913	6.746	0.998	1.246	0.759
NU01045	M	80	Panc	Pre		OK	2	2	2	1.733	1.413	6.403	7.233	5.473	5.68	38.618	38.308	45.008	53.634	3.695	5.119	10.152	9.853	12.889	17.318	-0.31	8.626	0.207	0.83	1.424	383
NU01046	F	75	Panc	Inoperable			3	3	3	2.302	1.834	10.658	12.724	9.218	10.866	333.982	374.098	319.04	410.53	4.63	6.937	73.451	71.859	67.579	88.381	40.116	91.49	1.648	2.066	2.307
NU01047	M	73	Panc	Inoperable			3	3	3	2.798	2.383	7.273	8.3	6.357	6.998	347.638	327.667	217.674	228.346	2.6	3.483	94.75	82.807	50.61	48.719	-19.971	10.672	0.641	1.027	0.883
NU01048	M	70	Panc	Inoperable			3	3	3	2.181	1.865	9.416	10.492	8.088	9.12	204.817	216.72	218.284	241.232	4.317	5.625	48.42	45.683	53.844	55.686	11.903	22.948	1.032	1.076	1.308
NU01049	M	70	Panc	Inoperable			3	3	3	1.948	1.885	4.372	5.36	3.873	4.333	38.258	39.852	40.9	55.455	2.244	2.843	11.993	11.595	12.939	17.616	1.594	14.555	0.46	0.988	0.599
NU01051	F	60	Panc	Inoperable			3	3	3	2.606	2.275	14.171	14.959	12.033	13.282	504.631	515.59	430.16	488.251	5.438	6.575	89.426	79.224	63.101	68.923	10.959	58.091	1.249	0.788	1.137
NU01052	F	79	Panc	Inoperable			3	3	3	2.623	2.162	8.598	12.587	6.856	9.415	71.287	98.496	57.614	89.179	3.278	5.822	16.621	19.458	11.794	16.074	27.209	31.565	2.559	3.989	2.544
NU01053	F	86	Panc	Inoperable			3	3	3	2.735	2.514	7.929	9.972	7.094	8.733	112.703	120.972	81.581	111.408	2.9	3.967	26.425	24.663	15.725	21.1	8.269	29.827	1.639	2.043	1.067
NU01054	M	63	Panc	Inoperable			3	3	3	2.475	2.219	10.861	13.7	9.471	12.342	104.08	121.937	87.736	118.868	4.388	6.174	22.244	20.105	16.323	18.91	17.857	31.132	2.871	2.839	1.786
NU01055	M	78	Panc	Inoperable			3	3	3	2.539	2.365	6.538	9.043	5.688	7.525	97.244	115.086	57.504	91.19	2.575	3.824	27.47	28.664	13.486	20.055	17.842	33.686	1.837	2.505	1.249
NU01056	F	73	Panc	Inoperable			3	3	3	2.035	1.745	7.692	8.747	6.25	6.984	40.503	40.51	78.798	89.936	3.779	5.013	10.6	9.505	25.031	29.162	0.007	11.138	0.734	1.055	1.234
NU01057	F	78	Panc	Inoperable			3	3	3	2.439	2.177	4.49	5.182	3.22	3.567	4.791	4.984	4.154	4.734	1.841	2.38	1.493	1.443	1.244	1.344	0.193	0.58	0.347	0.692	0.539
NU01058	F	77	Panc	Inoperable			3	3	3	1.99	1.6	7.706	9.615	6.006	7.58	94.935	108.629	107.04	122.05	3.872	6.009	26.474	27.868	31.501	34.536	13.694	15.01	1.574	1.909	2.137
NU01059	M	67	Panc	Inoperable			3	3	3	2.47	1.953	7.954	10.604	6.756	8.276	236.159	266.626	209.495	268.727	3.22	5.43	60.015	58.522	49.714	59.717	30.467	59.232	1.52	2.65	2.21
NU01060	F	82	Panc	Inoperable			3	3	3	1.82	1.389	4.386	5.832	3.819	4.911	57.489	66.551	71.303	85.316	2.409	4.198	17.915	18.114	23.887	26.922	9.062	14.013	1.092	1.446	1.789
NU01061	M	58	Panc	Inoperable			3	3	3	2.044	1.907	10.538	14.446	9.497	11.752	277.489	322.349	267.098	318.909	5.156	7.575	57.726	59.518	53.645	58.174	44.86	51.811	2.255	3.908	2.419
NU01062	M	52	Panc	Inoperable			3	3	3	1.844	1.517	4.782	5.82	4.115	5.132	61.033	79.242	81.837	106.187	2.59	3.837	19.308	21.896	28.645	34.884	18.209	24.35	1.017	1.038	1.247
NU01063	F	57	Panc	Inoperable			3	3	3	2.36	1.972	5.147	5.614	3.977	4.17	111.93	109.924	83.287	99.202	2.181	2.847	38.517	37.024	27.37	32.794	-2.006	15.915	0.193	0.467	0.666
NU01064	F	75	Panc	Inoperable			3	3	3	2.27	1.878	10.658	12.724	9.218	10.866	333.982	374.098	319.04	414.025	4.695	6.775	73.451	71.859	67.579	89.674	40.116	94.985	1.648	2.066	2.08
NU01065	M	65	Panc	Inoperable			3	3	3	2.797	2.579	9.941	10.922	8.344	9.399	131.951	122.979	100.309	107.592	3.554	4.235	29.759	23.389	18.562	17.965	-8.972	7.283	1.055	0.981	0.681
NU01066	F	63	Panc	Inoperable			3	3	3	1.7	1.648	2.526	2.494	2.205	2.116	-	-	10.837	7.343	1.486	1.513	-	-	5.424	3.683	-	-3.494	-0.089	-0.032	0.027
NU01067	F	69	Panc	Inoperable			3	3	3	1.668	1.63	4.273	4.382	3.609	3.824	10.724	15.329	24.923	25.864	2.562	2.688	3.434	4.777	10.152	9.604	4.605	0.941	0.215	0.109	0.126
NU01068	F	60	Panc	Inoperable			3	3	3	2.567	2.251	4.017	4.286	3.512	3.765	20.052	21.304	7.083	19.639	1.565	1.904	6.818	7.017	2.09	6.37	1.252	12.556	0.253	0.269	0.339
NU01069	F	78	Panc	Inoperable			3	3	3	2.793	2.747	7.643	8.04	6.33	7.04	149.232	152.157	91.963	114.066	2.736	2.927	40.707	36.228	20.652	22.891	2.925	22.103	0.71	0.397	0.191
NU01070	F	58	Panc	Inoperable			3	3	3	2.607	2.195	9.769	11.143	8.476	9.766	310.746	352.143	264.678	349.52	3.747	5.077	70.416	73.501	53.546	72.605	41.397	84.842	1.29	1.374	1.33

## Sheet: Survival
Number	T stage	N stage	M stage	Resection margin R	reason inoperability	therapy	concominant diseases	follow up	censor	Reason of death	days	ly	v	ne
NU01001	4	1	0	0	-	surgery	liver meta	1	failed		379	2	2	2
NU01002	2	1	0	0	-	surgery	lung, bone meta	1	failed		838	1	1	1
NU01005	4	3	0	1	-	surgery+chemo	lymphnode meta	1	failed	liver failure	780	2	1	2
NU01007	4	3	0	0	-	surgery+chemo	-	1	failed		218	1	2	1
NU01010	4	2	0	0	-	surgery	-	0	censored		2183	2	1	1
NU01011	3	0	0	0	-	surgery	-	0	censored		1823	1	1	1
NU01016	3	1	0	0	-	chemo+surgery		1	failed	liver meta, lymphnode meta	274	2	2	2
NU01020	1	0	0	0	-	surgery	liver meta	1	failed	liver failure	1225	1	1	2
NU01022	4	3	0	0	-	chemo+BSC	-	1	failed		902	2	2	1
NU01023	4	0	0	0	-	surgery	-	1	failed		305	2	2	2
NU01027	3	2	0	0	-	surgery+BSC	liver meta, lymphnode meta	2	censored		564	1	2	2
NU01028	3	0	0	0	-	surgery+chemo	bone meta	1	failed		895	1	2	2
NU01029	3	0	0	0	-	surgery	no meta	2	censored		282	1	1	2
NU01033	4	3	0	0	-	surgery+chemo	lung meta	0	censored		-	2	2	2
NU01034	0	0	0	0	-	surgery		0	censored		-	1	1	1
NU01035	3	2	0	0	-	surgery	-	1	failed		78	1	2	2
NU01037	3	1	0	0	-	surgery+chemo	no meta	1	failed		390	2	2	2
NU01038	4	1	0	0	-	surgery	liver meta, lung meta	1	failed	multiple organ failure	1302	1	2	2
NU01039	4	0	0	0	-	surgery	no meta	0	censored		-	1	2	1
NU01041	1	0	0	0	-	surgery	local recurrence	1	failed	liver failure	1107	1	1	1
NU01042	4	1	0	0	-	surgery	lung meta, bone meta	1	failed	bone meta	463	2	2	2
NU01043	3	1	0	0	-	surgery	-	1	failed	massive ascite	1025	1	2	1
NU01044	2	0	0	0	-	surgery	local recurrence	2	censored		-	1	2	2
NU01045	3	3	0	1	-	surgery+chemo	-	1	failed	cerebral infarction	308	2	2	2
NU01046	3	3	1	-	DIC, biliary duct obstruction	chemo(no response)	lung meta, aorta meta	1	failed		106	3	3	3
NU01047	4	1	1	-	peritoneal dissemination	-	aorta meta, peritoneal meta	1	failed		94	3	3	3
NU01048	-	-	1	-	peritoneal dissemination	chemo	ascite, lymphnode meta	1	failed		155	3	3	3
NU01049	4	-	1	-	peritoneal dissemination	-	no meta	1	failed		362	3	3	3
NU01051	4	-	1	-	liver meta	-	-	1	failed		281	3	3	3
NU01052	4	0	0	-	locally advanced	radio (heavy particle)		1	failed		1080	3	3	3
NU01053	4	0	0	-	locally advanced	paliative	no meta	2	censored		-	3	3	3
NU01054	3	0	0	-	patient decision	-	no meta	1	failed		243	3	3	3
NU01055	-	-	-	-	locally advanced		ascite	1	failed		212	3	3	3
NU01056	4	1	0	-	locally advanced	radio (heavy particle)	liver meta, bone meta	1	failed		588	3	3	3
NU01057	4	0	0	-	patient decision	radio (heavy particle)	lung meta	0	censored		-	3	3	3
NU01058	4	2	1	-	liver meta	-	-	1	failed		120	3	3	3
NU01059	4	1	0	-	advanced tumor	chemo	-	1	failed		237	3	3	3
NU01060	4	2	1	-	locally advanced	-	-	2	censored		-	3	3	3
NU01061	4	1	0	-	locally advanced	-	-	1	failed		304	3	3	3
NU01062	2	0	0	-	locally advanced	-	-	1	failed		664	3	3	3
NU01063	4	1	0	-	locally advanced	chemo	ascite	1	failed		1248	3	3	3
NU01064	3	3	0	-	locally advanced	chemo	-	1	failed	DIC, multiple organ failure	471	3	3	3
NU01065	2	0	0	-	locally advanced	no chemo, no radio (patient decision)	-	1	failed		117	3	3	3
NU01066	4	1	0	-	invasion common bile duct	chemo	-	1	failed		409	3	3	3
NU01067	4	0	0	-	locally advanced	radio (heavy particle)	-	1	failed	main tumor growth	310	3	3	3
NU01068	4	0	0	-	locally advanced	chemo+radio	dissemination	1	failed		753	3	3	3
NU01069	3	1	0	-	locally advanced	-	-	1	failed		962	3	3	3
NU01070	-	-	0	-	liver meta	chemo+radio	-	1	failed		326	3	3	3
